# Supplementary material for: Expected Labor Market Affiliation: A New Method Illustrated by Estimating the Impact of Perceived Stress on Time in Work, Sickness Absence, and Unemployment of 37,605 Danish Employees
Source: Int J Environ Res Public Health. 2021 May 7;18(9):4980. doi: 10.3390/ijerph18094980 (PMC8124718; doi:10.3390/ijerph18094980)
Supplement: Supplementary file 1 [file ijerph-18-04980-s001.zip]

Archive with 1 entries (1 files):
- ijerph-1182369-supplementary.pdf
